# Supplementary material for: CTSE Overexpression Is an Adverse Prognostic Factor for Survival among Rectal Cancer Patients Receiving CCRT
Source: Life (Basel). 2021 Jul 2;11(7):646. doi: 10.3390/life11070646 (PMC8304221; doi:10.3390/life11070646)
Supplement: Supplementary file 1 [file life-11-00646-s001.zip]

Archive with 1 entries (1 files):
- life-1255863-supplementary.pdf
